# Supplementary material for: Defining Aldol Chemoselectivity in the Presence of Henry Nucleophiles (Nitroalkanes)
Source: Molecules. 2025 Dec 7;30(24):4688. doi: 10.3390/molecules30244688 (PMC12735628; doi:10.3390/molecules30244688)
Supplement: Supplementary file 1 [file molecules-30-04688-s001.zip]

Archive with 1 entries (1 files):
- molecules-4013250-supplementary.pdf
